# Supplementary material for: The Influence of Textile Type, Textile Weight, and Detergent Dosage on Microfiber Emissions from Top-Loading Washing Machines
Source: Toxics. 2024 Mar 12;12(3):210. doi: 10.3390/toxics12030210 (PMC10975110; doi:10.3390/toxics12030210)
Supplement: Supplementary file 1 [file toxics-12-00210-s001.zip]

Archive with 1 entries (1 files):
- toxics-2853207-supplementary.pdf
